# Supplementary material for: Comparison of porcine and human vascular diameters for the optimization of interventional stroke training and research
Source: PLoS One. 2022 May 3;17(5):e0268005. doi: 10.1371/journal.pone.0268005 (PMC9064086; doi:10.1371/journal.pone.0268005)
Supplement: S1 Dataset — (XLSX) [file pone.0268005.s001.xlsx]

## Sheet: Tabelle1
Weight	Axillary Artery	Brachial Artery	External thoracic Artery	Subscapular Artery (first segment)	Circumflex scapular Artery	Suprascapular Artery	Subscapular Artery (Second segment)	Thoracodorsal Artery	Caudal circumflex humeral Artery	Catheter
46,2kg	x	3.6	2.1	4.4	1.8	1.9	2.6	2.1	2.6	Flowgate 8F
57,8kg	5.6	4.3	2.4	4.6	1.9	2.5	2	2.3	2.6	Vertebralis 5F
45 kg	5.4	5.7	3.6	4.9	2.2	3	2.2	2.7	2.6	FlowGate 8F
48,2 kg	5.9	4.6	2.9	4.7	1.6	2.4	2.7	3.1	3	FlowGate 8F
48,2 kg	6.4	5.8	3	x	1.6	2.7	2.5	3.4	3.4	FlowGate 8F
49,4 kg	5.3	4.8	2.5	3.8	1.7	3.2	3.5	3.1	x	Flowgate
49,6 kg	6	4.4	2.5	3.1	1.7	2.1	2.4	2.4	2.2	FlowGate 8F
49,8kg	7.1	5.4	2.6	5.3	2.1	3.2	2.5	1.9	3.1	Flowgate
50,2 kg	6.2	4.9	3.8	5.1	3.1	2.8	2.4	3.1	3.3	FlowGate 8F
50,2 kg	5.2	3.7	2.3	3.9	1.3	2.4	1.8	2.3	2.2	FlowGate 8F
50,3 kg	6.1	4.5	2.8	3.6	1.8	2.1	2.5	2.4	2.5	Flowgate 8F
52,3 kg	6.4	4.9	3	4.9	2.5	3.2	3.2	3.7	x	FlowGate 8F
52,5 kg	6.9	6	3.7	6.5	2.3	2.8	3.1	3.6	3.8	Flowgate 8F
52,6 kg	5.1	3.7	2.5	3.7	2.1	2.4	1.9	2.2	2.2	Flowgate 8F
52,8 kg	5.3	4.6	3.4	4.8	1.3	2.3	2.3	2	2.8	FlowGate 8F
53 kg	7.8	5.6	3	5.7	2.7	3.5	2.9	3.5	3.2	Envoy 7F
53,4kg	x	5.1	2.9	x	2.2	2.7	2.3	2.8	x	FlowGate 8F
53,4kg	5.5	5.6	2.8	5	1.9	2.5	1.9	2.6	2.3	FlowGate 8F
53,8 kg	6.4	4.8	3	4.4	1.9	2.9	2.4	2.9	2.9	Envoy 7F
54 kg	6.2	x	2.9	5.5	2.7	2.5	2.8	3.1	3.9	FlowGate 8F
54,6 kg	6.4	5.1	2.8	5.4	2	2.6	2.7	2.2	3.1	FlowGate 8F
55 kg	5.5	3.3	2.7	4.4	2	3.2	2.5	2.7	2.8	Envoy 5F
55 kg	5.3	3.6	2.7	4.9	1.5	3.2	2.5	2.4	2.8	Envoy 5F
55,2 kg	7.4	4.4	3	4	1.9	3.5	3.2	3.6	x	Flowgate 8F
56,3kg	6.5	4.9	2.4	5.4	2.3	3.4	3	2.3	3	Vertebralis 5F
57 kg	6.7	5.3	2.6	5.9	x	3.4	x	x	3.1	FlowGate 8F
57,2 kg	7.9	6.8	3.5	5.6	2.7	3.9	3.1	3.9	3.6	FlowGate 8F
58 kg	7.7	5	3.4	6.6		3.4	4		3.5	FlowGate 8F
58,6 kg	7.5	6.2	3.1	5.9	2.3	2.7	3.1	2.8	3.7	FlowGate 8F
59,2 kg	7	5.5	3.6	5.2	x	3.7	2.9	3.4	3.6	Flow Gate 8F
59,2 kg	6.9	5.3	3.5	5	2.6	3.5	3.6	2.7	2.7	Flow Gate 8F
59,4 kg	8.4	5.3	3.1	6.3	2.4	3.6	2.9	3.4	3.3	FlowGate 8F
60,4kg	6	4.5	2.3	4	x	1.9	1.8	1.4	x	FlowGate 8F
62,1kg	x	6.9	3.7	5.9	2.8	4.6	3.4	4	4	FlowGate 8F
62,8 kg	6.8	5.3	3.3	6.3	2.2	3.6	3.2	2.6	3.4	Flowgate 8F
62,8 kg	6.7	5.1	3.4	x	x	3.5	3	3.3	x	FlowGate 8F
66,2 kg	7.4	5.7	3.3	6.1	2.7	3.4	x	2.9	3.8	Flow Gate 8F
70,6kg	8.1	6.4	3.6	4.8	2.7	3.3	x	x	3.9	Flowgate 8F
72,2 kg	5.3	4.9	4.4	2.6	1.8	2.6	1.9	1.8	2.3	Flowgate 8F
72,2 kg	7.5	6.2	3.5	6.9	3.5	2.8	3.1	2.8	3.9	FlowGate 8F
74 kg	8.2	6.7	3.8	7.7	3.2	5	3.9	3.6	5.1	Flowgate 8F
74 kg	5.3	5.2	2.7	4.3	1.9	2.6	2.4	2.2	2.2	Flowgate 8F
Legend
x	Missing value
